# Supplementary material for: The contextual separation of lateral white line patterns in chameleons
Source: R Soc Open Sci. 2018 Jan 31;5(1):171235. doi: 10.1098/rsos.171235 (PMC5792910; doi:10.1098/rsos.171235)
Supplement: White badge overlap with and between pairwise combinations [file rsos171235supp1.xlsx]

## Sheet: overlap_mat2
The white badge proportion overlap between and within individual pairwise combinations. The lowercase letters a and b in each individual ID denote the two individual records taken at 24 hrs interval.
ID	0013HHa	0013HHb	0015HHa	0015HHb	0021HHa	0021HHb	0023HHa	0023HHb	0024HHa	0024HHb	0040aHHa	0040aHHb	0044HHa	0044HHb	0050aKMa	0050aKMb	0052HHa	0052HHb	0120KMa	0120KMb	0140KMa	0140KMb	0420KMa	0420KMb	1200HHa	1200HHb	1340HHa	1340HHb	1400HHa	1400HHb	2540HHa	2540HHb	3100HHa	3100HHb	4003HHa	4003HHb	4010HHa	4010HHb	4200HHa	4200HHb	4500HHa	4500HHb	5005HHa	5005HHb
0013HHa	1	0.744264	0.204624	0.126142	0.3902	0.37374	0.183441	0.215585	0.211253	0.179551	0.0478382	0.0461205	0.270668	0.316044	0.290904	0.413702	0.316426	0.411161	0.104302	0.142179	0.231539	0.209601	0.11579	0.0937478	0.157761	0.148458	0.103062	0.167755	0.424837	0.379772	0.207413	0.207474	0.319509	0.276273	0.147038	0.215323	0.196012	0.178852	0.263541	0.235769	0.31408	0.317309	0.203758	0.249086
0013HHb	0.781324	1	0.219914	0.0847165	0.376851	0.317769	0.163887	0.19348	0.183102	0.176852	0.0304303	0.021449	0.273275	0.354119	0.277771	0.380361	0.279982	0.365192	0.157893	0.199954	0.196421	0.21356	0.133936	0.119484	0.193566	0.235648	0.0922653	0.116116	0.387958	0.316811	0.209042	0.184935	0.349912	0.246317	0.162623	0.214385	0.175498	0.138439	0.232203	0.227125	0.281764	0.310389	0.131488	0.199181
0015HHa	0.249985	0.255921	1	0.584964	0.626527	0.532182	0.308576	0.341126	0.34836	0.341818	0.13695	0.0794638	0.375622	0.394004	0.555586	0.53149	0.381544	0.312036	0.346926	0.348252	0.208793	0.0875653	0.108324	0.122552	0.270992	0.368775	0.194939	0.17718	0.325577	0.240807	0.40643	0.337762	0.692416	0.629793	0.105918	0.171692	0.0784406	0.0880353	0.209458	0.180549	0.311417	0.332832	0.293213	0.281427
0015HHb	0.158466	0.101378	0.601519	1	0.407791	0.396808	0.248087	0.269636	0.236871	0.231143	0.202005	0.136539	0.259331	0.205766	0.423709	0.329269	0.292042	0.219139	0.299755	0.26608	0.214059	0.0618399	0.0703991	0.0694309	0.199473	0.266737	0.152959	0.173991	0.205256	0.1529	0.30865	0.27631	0.404456	0.418247	0.0487661	0.102918	0.0934587	0.163629	0.193624	0.198123	0.220125	0.218133	0.294906	0.206671
0021HHa	0.350183	0.322161	0.460246	0.291318	1	0.685468	0.368068	0.399	0.259526	0.240717	0.0658985	0.0143579	0.278218	0.358723	0.500037	0.568296	0.381734	0.369078	0.264761	0.290839	0.270692	0.19409	0.165602	0.163842	0.207587	0.204364	0.168699	0.244825	0.41278	0.344435	0.392329	0.357428	0.55144	0.50155	0.194491	0.275043	0.170456	0.171031	0.213645	0.206731	0.35581	0.392404	0.276639	0.240979
0021HHb	0.320463	0.259546	0.373517	0.270838	0.654918	1	0.323988	0.33895	0.21672	0.196476	0.0415626	0.0420804	0.205125	0.251151	0.417463	0.427738	0.325862	0.349155	0.130716	0.171598	0.258032	0.187016	0.201265	0.156617	0.134828	0.122102	0.205415	0.272219	0.353257	0.335799	0.396828	0.390281	0.43504	0.421009	0.180306	0.280114	0.230004	0.229923	0.239875	0.206499	0.349958	0.350097	0.275381	0.256821
0023HHa	0.27979	0.238108	0.385247	0.301203	0.625538	0.576309	1	0.689774	0.292	0.267324	0.0940802	0.0418386	0.273286	0.329858	0.46439	0.485168	0.397986	0.392153	0.324847	0.33962	0.265098	0.108122	0.139261	0.124527	0.109121	0.16723	0.278377	0.266114	0.378102	0.290515	0.37645	0.311982	0.422465	0.404756	0.301147	0.485637	0.118049	0.152936	0.0858765	0.0571019	0.391716	0.395769	0.328127	0.200012
0023HHb	0.313538	0.268043	0.406096	0.312156	0.646603	0.57491	0.657725	1	0.383406	0.330844	0.152105	0.0844462	0.325954	0.358414	0.520963	0.500147	0.492446	0.432785	0.3221	0.341103	0.219845	0.0974294	0.10412	0.105893	0.177661	0.213284	0.277035	0.337933	0.486145	0.37186	0.311305	0.237534	0.448287	0.411766	0.18919	0.321472	0.0740358	0.0905645	0.0689658	0.0619265	0.438326	0.441409	0.364415	0.248858
0024HHa	0.44176	0.36473	0.596286	0.394291	0.604722	0.528537	0.400343	0.551277	1	0.736584	0.166334	0.108168	0.48244	0.463845	0.628277	0.687343	0.682652	0.592724	0.327893	0.343396	0.174791	0.0564575	0.104702	0.102201	0.237159	0.416705	0.366185	0.415802	0.651355	0.558461	0.255989	0.179277	0.557947	0.515991	0.0941756	0.201634	0.00441766	0.00144442	0.0622779	0.051276	0.459178	0.496372	0.443156	0.446197
0024HHb	0.380207	0.356728	0.592474	0.389615	0.567977	0.485216	0.371139	0.481707	0.745884	1	0.164419	0.115592	0.454868	0.441485	0.60804	0.672934	0.681418	0.581169	0.347508	0.379549	0.212867	0.0814847	0.116113	0.109085	0.25066	0.504179	0.412822	0.354415	0.622766	0.519085	0.290352	0.203787	0.562217	0.521424	0.125218	0.22762	0.0195472	0.00161286	0.0622445	0.0646546	0.431507	0.474433	0.386548	0.441421
0040aHHa	0.111571	0.0676049	0.261444	0.375025	0.171255	0.11305	0.14386	0.243919	0.185512	0.18109	1	0.658686	0.183721	0.124831	0.192693	0.150591	0.190979	0.0724957	0.243512	0.214705	0.0982565	0.0528172	0.0534039	0.0548182	0.216924	0.255209	0.138273	0.142353	0.177082	0.115492	0.0742613	0.0642974	0.213633	0.185417	0.018792	0.0556171	0.0612569	0.070593	0.1038	0.0753539	0.0726877	0.124739	0.200379	0.133713
0040aHHb	0.104275	0.0461944	0.147061	0.245734	0.0361718	0.110958	0.0620197	0.131279	0.11695	0.123419	0.638542	1	0.0776463	0.0517988	0.0999798	0.0542362	0.106572	0.0686633	0.12735	0.107069	0.0276052	0.0169301	0.0563963	0.0538819	0.118531	0.167733	0.0569907	0.0656522	0.126084	0.122362	0.0657766	0.0656166	0.118211	0.0447776	0.010412	0.0109467	0.069571	0.0652861	0.101667	0.101116	0.0306891	0.0319146	0.110071	0.117765
0044HHa	0.487902	0.469236	0.554229	0.37211	0.558821	0.431228	0.322983	0.403999	0.415868	0.387212	0.141997	0.0619055	1	0.761604	0.51619	0.592302	0.479734	0.479049	0.324854	0.346518	0.317148	0.188574	0.138031	0.143418	0.34453	0.403774	0.23172	0.342085	0.588856	0.401102	0.268311	0.199129	0.529382	0.508924	0.113171	0.240709	0.06061	0.0416934	0.233051	0.185335	0.371344	0.440141	0.467601	0.419518
0044HHb	0.503313	0.537199	0.513611	0.260847	0.636565	0.466465	0.344417	0.392468	0.353249	0.332028	0.0852388	0.0364857	0.67286	1	0.492514	0.635127	0.393407	0.444872	0.33301	0.365767	0.375363	0.262841	0.144133	0.157176	0.297189	0.345096	0.185656	0.267759	0.520853	0.344635	0.338022	0.268577	0.552451	0.491168	0.18505	0.299055	0.107713	0.078476	0.285532	0.245622	0.329202	0.413435	0.357271	0.342009
0050aKMa	0.337604	0.307072	0.527779	0.391424	0.646625	0.565026	0.353351	0.415712	0.348679	0.333241	0.0958842	0.0513196	0.332332	0.35891	1	0.710881	0.480563	0.408352	0.32116	0.305193	0.258227	0.0947755	0.166953	0.167026	0.269207	0.329455	0.280131	0.374793	0.526741	0.406697	0.33948	0.288811	0.558662	0.514374	0.119957	0.191166	0.0737718	0.0572581	0.15024	0.089314	0.446212	0.432075	0.371226	0.337801
0050aKMb	0.437237	0.382932	0.459798	0.277015	0.669263	0.527229	0.336192	0.363458	0.347392	0.335869	0.068242	0.0253531	0.347278	0.421501	0.647393	1	0.458886	0.470394	0.322338	0.328122	0.294129	0.167497	0.161174	0.165693	0.30294	0.291843	0.243064	0.299446	0.542576	0.465753	0.367699	0.344761	0.588985	0.543517	0.148227	0.237216	0.108182	0.12635	0.191721	0.118396	0.41284	0.434311	0.389005	0.359626
0052HHa	0.383048	0.322854	0.378066	0.281415	0.514913	0.460052	0.315875	0.409891	0.395182	0.38955	0.0991266	0.0570606	0.32217	0.299042	0.501272	0.525602	1	0.761245	0.228069	0.245856	0.27665	0.169747	0.15766	0.155865	0.216641	0.289835	0.415423	0.448656	0.612539	0.560607	0.231182	0.199862	0.423038	0.424217	0.108358	0.230228	0.0818282	0.0539094	0.167861	0.129694	0.461006	0.455225	0.407578	0.419491
0052HHb	0.470568	0.398132	0.292319	0.199642	0.470675	0.466038	0.294261	0.340574	0.324399	0.314109	0.0355751	0.0347575	0.304155	0.319709	0.402705	0.509381	0.719704	1	0.152969	0.179816	0.312123	0.234395	0.189364	0.178299	0.146038	0.21907	0.362639	0.371491	0.615878	0.630377	0.271529	0.25205	0.37953	0.418162	0.179135	0.298022	0.165072	0.122765	0.225022	0.184205	0.444367	0.398081	0.385596	0.438888
0120KMa	0.157718	0.227431	0.429408	0.360811	0.446106	0.230522	0.32206	0.334897	0.237105	0.248156	0.157883	0.085173	0.272511	0.316197	0.418461	0.461183	0.284889	0.202108	1	0.811365	0.241292	0.139971	0.126298	0.124544	0.297215	0.311494	0.172331	0.149033	0.228228	0.147085	0.36993	0.376103	0.468681	0.3637	0.101459	0.16688	0.142369	0.199062	0.185067	0.147724	0.24289	0.256162	0.2247	0.177831
0120KMb	0.209732	0.280967	0.420499	0.312437	0.478051	0.295212	0.328465	0.345973	0.242237	0.264403	0.135799	0.0698562	0.28357	0.338799	0.387923	0.457968	0.299591	0.231764	0.791506	1	0.293423	0.209888	0.16425	0.165322	0.27465	0.274615	0.176629	0.147883	0.279858	0.194566	0.427626	0.428197	0.490456	0.39983	0.139971	0.23276	0.182266	0.229234	0.235818	0.190401	0.286291	0.304204	0.233926	0.208157
0140KMa	0.320074	0.258648	0.236257	0.235548	0.416959	0.415998	0.240269	0.208963	0.115547	0.138964	0.0582386	0.0168783	0.243216	0.325827	0.307587	0.384711	0.315919	0.377	0.220585	0.274973	1	0.669907	0.306722	0.331098	0.202983	0.120459	0.247016	0.235262	0.363378	0.376544	0.475172	0.508744	0.333469	0.377563	0.291437	0.433273	0.352284	0.371045	0.414628	0.425408	0.337482	0.320737	0.377553	0.293826
0140KMb	0.335797	0.325911	0.114831	0.0788632	0.346481	0.349425	0.11357	0.107325	0.0432536	0.0616492	0.0362813	0.0119966	0.167598	0.264415	0.130834	0.253898	0.224649	0.328112	0.148296	0.227951	0.776376	1	0.381302	0.402958	0.187046	0.0887775	0.127726	0.139496	0.277282	0.356565	0.465398	0.503237	0.242802	0.269694	0.330046	0.458264	0.470906	0.444058	0.467895	0.537488	0.279226	0.2451	0.232761	0.232904
0420KMa	0.203469	0.224192	0.15581	0.0984725	0.324252	0.412465	0.160443	0.125802	0.0879825	0.0963555	0.0402368	0.0438318	0.134557	0.159038	0.252792	0.267974	0.228858	0.290746	0.146768	0.19566	0.389893	0.418226	1	0.74763	0.225869	0.120053	0.231293	0.257718	0.289826	0.377296	0.399738	0.456217	0.256953	0.232376	0.286018	0.385468	0.435605	0.358623	0.30581	0.419108	0.250741	0.172989	0.269196	0.241504
0420KMb	0.182087	0.221066	0.194841	0.107348	0.354596	0.354771	0.158579	0.141421	0.0949265	0.100058	0.0456527	0.0462885	0.154534	0.191696	0.27954	0.304503	0.250083	0.30259	0.159974	0.21768	0.465209	0.488533	0.826377	1	0.263067	0.142269	0.208612	0.247939	0.341506	0.420428	0.418137	0.453891	0.298359	0.2979	0.313203	0.410642	0.381614	0.304037	0.319812	0.452858	0.264241	0.197989	0.289538	0.247594
1200HHa	0.196781	0.229989	0.276682	0.198056	0.28852	0.196135	0.0892399	0.152371	0.141462	0.147651	0.116015	0.0653926	0.238405	0.232769	0.289342	0.357529	0.223225	0.159162	0.245167	0.232238	0.183154	0.145629	0.160329	0.16894	1	0.524785	0.141405	0.165297	0.284158	0.195604	0.193817	0.190037	0.36774	0.29534	0.0650674	0.110459	0.0581872	0.0634769	0.140303	0.123995	0.179861	0.209285	0.230921	0.206527
1200HHb	0.183245	0.277069	0.372592	0.26208	0.281078	0.175769	0.135335	0.181016	0.245966	0.293888	0.135067	0.0915716	0.276485	0.267472	0.350402	0.340839	0.295528	0.236267	0.254266	0.229786	0.107558	0.0683989	0.0843288	0.0904112	0.519311	1	0.180826	0.14872	0.285452	0.204523	0.115991	0.0822891	0.334966	0.258859	0.0796164	0.11459	0.029337	0.00685596	0.0594442	0.0598551	0.118748	0.141188	0.200064	0.240876
1340HHa	0.19832	0.169122	0.307048	0.234295	0.361719	0.460988	0.351208	0.366547	0.336964	0.375142	0.114085	0.0485045	0.247362	0.224328	0.464482	0.442545	0.660351	0.609719	0.219299	0.230408	0.343847	0.153413	0.253281	0.206675	0.218146	0.281902	1	0.683765	0.484931	0.462621	0.224439	0.218292	0.322762	0.380508	0.170104	0.261426	0.0658012	0.0756691	0.137762	0.081976	0.441752	0.423814	0.468265	0.424876
1340HHb	0.286525	0.188918	0.247711	0.236558	0.465945	0.542249	0.298004	0.396868	0.339618	0.285869	0.10425	0.0495963	0.324135	0.287171	0.551596	0.483923	0.633024	0.554403	0.168336	0.171229	0.290679	0.148719	0.250499	0.218029	0.226345	0.205791	0.606916	1	0.581102	0.514616	0.159125	0.162327	0.293806	0.363192	0.133025	0.221365	0.0715694	0.0840031	0.163025	0.149666	0.438301	0.491151	0.510058	0.429778
1400HHa	0.469732	0.408609	0.294661	0.180653	0.508555	0.455524	0.274096	0.369591	0.344399	0.325178	0.0839511	0.0616598	0.361195	0.361619	0.501841	0.567621	0.559474	0.594993	0.166881	0.209766	0.290644	0.191366	0.182364	0.194406	0.251886	0.255701	0.278639	0.376177	1	0.748433	0.249149	0.217713	0.411745	0.408098	0.135092	0.230856	0.0977587	0.0710093	0.148888	0.134229	0.460841	0.481062	0.396137	0.396099
1400HHb	0.455533	0.361988	0.236433	0.145992	0.46036	0.469753	0.228472	0.306694	0.320337	0.294038	0.0593985	0.0649167	0.266905	0.259577	0.420349	0.528596	0.555488	0.660675	0.116674	0.158211	0.32673	0.266964	0.257545	0.25964	0.188101	0.198752	0.288375	0.361405	0.811938	1	0.283048	0.28627	0.35515	0.415192	0.156771	0.243282	0.182578	0.141064	0.228394	0.199808	0.454325	0.413393	0.38907	0.424929
2540HHa	0.246627	0.236774	0.395579	0.292141	0.519814	0.550301	0.29348	0.254519	0.145561	0.163041	0.037861	0.0345931	0.176989	0.252382	0.347825	0.413683	0.22708	0.282105	0.290893	0.344699	0.408725	0.345419	0.270492	0.25598	0.184762	0.111737	0.138687	0.110778	0.267939	0.280587	1	0.839309	0.489342	0.4461	0.243314	0.387004	0.402089	0.459446	0.327408	0.329583	0.336232	0.290849	0.256767	0.264115
2540HHb	0.235439	0.199908	0.313738	0.249593	0.451956	0.516517	0.232119	0.18534	0.0972874	0.109209	0.0312847	0.0329338	0.125359	0.191378	0.282403	0.370172	0.187354	0.249915	0.282247	0.329404	0.417627	0.356454	0.294619	0.265185	0.17289	0.0756533	0.128732	0.107849	0.223445	0.270828	0.800998	1	0.391146	0.366423	0.244035	0.365206	0.450092	0.500459	0.340979	0.342921	0.298866	0.2435	0.231483	0.242366
3100HHa	0.358552	0.374046	0.636033	0.361296	0.689542	0.569367	0.310833	0.345903	0.29942	0.297949	0.102793	0.0586735	0.329567	0.38929	0.540208	0.625381	0.392165	0.37214	0.347821	0.373113	0.270707	0.170075	0.164096	0.172382	0.330847	0.304538	0.188229	0.193038	0.417899	0.332265	0.461825	0.386807	1	0.709879	0.150972	0.236155	0.158793	0.137788	0.252745	0.215288	0.357883	0.397517	0.276551	0.306221
3100HHb	0.339834	0.288615	0.634117	0.409528	0.687441	0.603967	0.326429	0.348264	0.303521	0.302892	0.0977921	0.0243614	0.347285	0.379375	0.545193	0.632576	0.431059	0.449432	0.295856	0.333408	0.335964	0.20707	0.162665	0.188661	0.291252	0.257967	0.243236	0.261564	0.454011	0.425775	0.461484	0.397188	0.778114	1	0.206271	0.296924	0.143802	0.14739	0.269808	0.209867	0.400104	0.413133	0.385549	0.382612
4003HHa	0.210224	0.221478	0.123955	0.0555	0.309845	0.300646	0.282291	0.185985	0.0643885	0.0845452	0.0115199	0.00658418	0.0897617	0.166131	0.147781	0.200517	0.127978	0.223781	0.0959295	0.135663	0.30142	0.29454	0.232713	0.230548	0.0745818	0.0922202	0.126387	0.111352	0.174685	0.186863	0.29256	0.307461	0.192344	0.239752	1	0.856138	0.394964	0.3383	0.18068	0.353231	0.139562	0.129515	0.168815	0.155754
4003HHb	0.233982	0.221912	0.152716	0.089023	0.33303	0.354991	0.345994	0.240194	0.104778	0.116807	0.0259133	0.00526124	0.145107	0.204056	0.178996	0.243897	0.206665	0.282962	0.119923	0.171463	0.340586	0.31083	0.238371	0.22974	0.09623	0.100881	0.14763	0.140835	0.226884	0.220396	0.353673	0.349714	0.228675	0.262305	0.650701	1	0.348665	0.31658	0.201012	0.298275	0.196644	0.189146	0.231587	0.183126
4010HHa	0.221861	0.18922	0.0726744	0.0842053	0.214982	0.303617	0.0876045	0.0576193	0.00239115	0.0104484	0.0297288	0.0348289	0.0380581	0.0765555	0.07195	0.115857	0.0765103	0.163253	0.106567	0.139854	0.288446	0.332697	0.280585	0.222385	0.052801	0.026902	0.0387049	0.0474283	0.100075	0.172285	0.38275	0.448937	0.160162	0.132323	0.312682	0.363175	1	0.698804	0.243901	0.427795	0.0968289	0.0365814	0.111065	0.119859
4010HHb	0.207351	0.152885	0.0835435	0.151006	0.220943	0.310876	0.116249	0.0721937	0.000800801	0.000883036	0.0350913	0.033477	0.0268154	0.0571293	0.0571994	0.138599	0.0516294	0.124359	0.15262	0.180162	0.311182	0.321343	0.236605	0.181477	0.0589992	0.0064395	0.0455896	0.0570191	0.0744562	0.136342	0.447963	0.511289	0.142349	0.138916	0.274323	0.337759	0.715765	1	0.270318	0.421438	0.0797379	0.0590951	0.121167	0.0931509
4200HHa	0.42348	0.355424	0.275501	0.247665	0.382533	0.449533	0.0904742	0.0761985	0.0478558	0.0472338	0.0715163	0.0722566	0.20775	0.288104	0.208023	0.291491	0.22282	0.315936	0.196663	0.256881	0.481967	0.469298	0.279646	0.264583	0.180745	0.0773863	0.11504	0.153374	0.216379	0.305965	0.442454	0.482833	0.361906	0.35246	0.203068	0.297245	0.346258	0.374667	1	0.684079	0.256066	0.188592	0.244027	0.260949
4200HHb	0.306042	0.280837	0.191837	0.204716	0.299016	0.312612	0.0485972	0.0552713	0.0318292	0.0396335	0.0419396	0.0580535	0.133462	0.200204	0.0998979	0.145413	0.13907	0.208923	0.126811	0.167547	0.399461	0.435493	0.309596	0.302649	0.129038	0.0629458	0.0552988	0.113745	0.157584	0.216227	0.359795	0.39226	0.249026	0.221468	0.320701	0.356304	0.490606	0.471863	0.552608	1	0.14548	0.117928	0.1745	0.159472
4500HHa	0.504279	0.430934	0.409275	0.281334	0.636561	0.655298	0.412352	0.4839	0.352556	0.327179	0.0500397	0.0217935	0.330759	0.331896	0.617324	0.627166	0.611443	0.623393	0.257899	0.311607	0.391972	0.279835	0.229102	0.218431	0.231517	0.154464	0.368589	0.412017	0.669197	0.608133	0.454008	0.422856	0.512037	0.522245	0.156727	0.29055	0.137353	0.110429	0.255857	0.179945	1	0.685196	0.486417	0.442269
4500HHb	0.487636	0.454377	0.418678	0.266844	0.671954	0.627472	0.398769	0.466427	0.364785	0.344315	0.082194	0.0216928	0.375241	0.39896	0.572157	0.631517	0.577908	0.534534	0.260338	0.31692	0.356564	0.235112	0.151288	0.156652	0.257851	0.175786	0.338472	0.441917	0.668632	0.529638	0.375903	0.32976	0.544376	0.516148	0.139214	0.267498	0.0496679	0.0783343	0.180366	0.139616	0.655841	1	0.404068	0.394111
5005HHa	0.317659	0.195266	0.374172	0.365975	0.480564	0.500692	0.335393	0.390633	0.330384	0.284588	0.133943	0.075898	0.404413	0.349746	0.498683	0.573814	0.524898	0.525252	0.231663	0.247226	0.425793	0.226502	0.238829	0.232399	0.28862	0.252689	0.379378	0.465562	0.558551	0.505679	0.336651	0.318017	0.384193	0.488648	0.184079	0.332252	0.152976	0.162936	0.236755	0.209578	0.472306	0.409908	1	0.522325
5005HHb	0.419374	0.319445	0.387846	0.276982	0.452089	0.504282	0.220787	0.288092	0.359248	0.350972	0.0965272	0.0876965	0.391838	0.361575	0.490066	0.572893	0.583436	0.645647	0.198001	0.237582	0.357862	0.244763	0.231393	0.214622	0.278769	0.328561	0.371748	0.423651	0.603154	0.596445	0.373973	0.359591	0.459427	0.523699	0.183416	0.283734	0.178289	0.135277	0.273415	0.206844	0.463776	0.431773	0.564089	1
